# Supplementary material for: A Metabolomic-Based Evaluation of the Role of Commensal Microbiota throughout the Gastrointestinal Tract in Mice
Source: Microorganisms. 2018 Sep 29;6(4):101. doi: 10.3390/microorganisms6040101 (PMC6313407; doi:10.3390/microorganisms6040101)
Supplement: Supplementary file 1 [file microorganisms-06-00101-s001.zip]

Archive with 7 entries (6 files):
- Supplementary Figures_revised.pdf
- __MACOSX/
- __MACOSX/._Supplementary Figures_revised.pdf
- Supplementary Table 1.xlsx
- __MACOSX/._Supplementary Table 1.xlsx
- Supplementary Table 2.xlsx
- __MACOSX/._Supplementary Table 2.xlsx
