# Supplementary material for: A Metabolomic-Based Evaluation of the Role of Commensal Microbiota throughout the Gastrointestinal Tract in Mice
Source: Microorganisms. 2018 Sep 29;6(4):101. doi: 10.3390/microorganisms6040101 (PMC6313407; doi:10.3390/microorganisms6040101)
Supplement: Supplementary file 1 [file microorganisms-06-00101-s001.zip › Supplementary Table 1.xlsx]

## Sheet: Supple_Table 1
Supplementary Table 1: Different concentration of gastrointestinal luminal metabolites between SPF and GF mice
The P value of each metabolite between SPF and GF mice was calculated by Welch’s t test.
Gastrointestinal parts		Metabolites	Concentration (μmol/g)
			GF		SPF		P value
			Mean	SEM	Mean	SEM
Stomach	GF > SPF	N6,N6,N6-Trimethyllysine	0.0112007	0.000881802	0.00173967	0.000402459	0.000617393
Stomach	GF > SPF	Asn	0.353487	0.00440151	0.143562	0.0466229	0.0109672
Stomach	GF > SPF	Thr	0.534099	0.0195849	0.304312	0.0769272	0.0443513
Stomach	GF > SPF	Guanosine	0.0337743	0.00533087	0.0158723	0.00546181	0.0788884
Stomach	GF < SPF	5-Oxoproline	0.0672607	0.011311	0.308959	0.108378	0.0908047
Stomach	GF < SPF	Putrescine(1,4-Butanediamine)	0.00482833	0.000812971	0.0399677	0.00454931	0.00160574
Stomach	GF < SPF	Spermidine	0.00379867	0.000730584	0.0915973	0.0121483	0.00195758
Stomach	GF < SPF	GABA	0.007117	0.00204733	0.122085	0.017789	0.00302474
Stomach	GF < SPF	Lactate	1.28395	0.329412	9.8989	2.20106	0.0179799
Stomach	GF < SPF	Adenine	0.00182767	0.00108229	0.0198843	0.00290235	0.00431411
Stomach	GF < SPF	2AB	0.000756333	0.000108113	0.00879033	0.00139683	0.00458041
Stomach	GF < SPF	Isatin	0.002037	0.000257531	0.192948	0.0359318	0.0060339
Stomach	GF < SPF	Taurine	0.0900427	0.00888607	7.37869	1.40401	0.00655555
Stomach	GF < SPF	Phosphorylcholine	0.00853	0.00400273	1.15241	0.243833	0.00937338
Stomach	GF < SPF	gamma-Butyrobetaine	0.00140433	0.000173998	0.0217927	0.00435004	0.0094259
Stomach	GF < SPF	SAM+	0.000775667	0.000107885	0.0170523	0.00365673	0.0112521
Stomach	GF < SPF	Riboflavin	0.00103467	0.000378524	0.00556667	0.000985794	0.0127174
Stomach	GF < SPF	Betaine	0.0745133	0.0201516	0.464824	0.0903144	0.0134996
Stomach	GF < SPF	Nicotinamide	0.0112383	0.00170276	0.337514	0.0788508	0.0144124
Stomach	GF < SPF	o-Acetylcarnitine	0.00574267	7.3976e-05	0.10898	0.0251543	0.0148025
Stomach	GF < SPF	Glycerophosphate	0.00484467	0.00150056	0.492797	0.123064	0.0166117
Stomach	GF < SPF	Ethanolamine phosphate	0.0115213	0.00396748	1.2311	0.311192	0.0172659
Stomach	GF < SPF	Pipecolate	0.001147	0.000425677	0.00637433	0.00126753	0.0173939
Stomach	GF < SPF	alpha-Aminoadipate	0.002395	0.000330585	0.0137137	0.0029117	0.0181037
Stomach	GF < SPF	Creatine	0.105817	0.00264051	1.92748	0.475834	0.0186451
Stomach	GF < SPF	N,N-Dimethylglycine	0.001501	0.00038593	0.00703467	0.00139713	0.0188169
Stomach	GF < SPF	Glycerophosphorylcholine	0.0212597	0.00618758	2.78107	0.734381	0.0198114
Stomach	GF < SPF	Carnitine	0.009241	0.00010451	0.180504	0.0456247	0.0198827
Stomach	GF < SPF	5-Aminovalerate	0.001143	0.00020323	0.0206817	0.00540364	0.0224896
Stomach	GF < SPF	beta-Ala	0.00326567	0.00083501	0.0227427	0.00578597	0.029061
Stomach	GF < SPF	Gly	0.374333	0.00371318	1.28259	0.276282	0.0302967
Stomach	GF < SPF	Azelate	0.00368533	0.000784857	0.016115	0.00382835	0.0335151
Stomach	GF < SPF	Cysteate	0.00253233	4.58997e-05	0.008427	0.00185995	0.0339112
Stomach	GF < SPF	Histamine	0.001542	9.64227e-05	0.066724	0.0209031	0.035587
Stomach	GF < SPF	Glu-Glu	0.00316833	0.000979808	0.0160057	0.00402571	0.0362739
Stomach	GF < SPF	Acetohydroxamate	0.0230107	0.00391779	0.304989	0.0909991	0.036368
Stomach	GF < SPF	Ornithine	0.0109277	0.000383953	0.0422693	0.0101753	0.0370044
Stomach	GF < SPF	Uridine	0.0348763	0.00644279	0.109475	0.0236625	0.0383318
Stomach	GF < SPF	Trimethylamine N-oxide	0.000891667	0.000136597	0.0103353	0.00310609	0.0385012
Stomach	GF < SPF	Disulfiram	0.134348	0.0594467	1.10052	0.326176	0.0434981
Stomach	GF < SPF	Ala	0.405667	0.0289121	1.50701	0.37981	0.0445028
Stomach	GF < SPF	Allantoin	0.0854817	0.0275399	0.232679	0.0438559	0.0467531
Stomach	GF < SPF	Succinate	0.0119237	0.00288207	0.13295	0.0362094	0.0290547
Stomach	GF < SPF	Hypoxanthine	0.0174953	0.00134799	0.487632	0.166819	0.0479181
Stomach	GF < SPF	Citrulline	0.018673	0.00241398	0.0635183	0.0158166	0.048669
Stomach	GF < SPF	Xanthine	0.026773	0.00302296	0.120763	0.0351908	0.0563274
Stomach	GF < SPF	Urea	4.37427	0.996088	7.8381	0.881926	0.0598218
Stomach	GF < SPF	3-Methylhistidine	0.00431633	0.000674473	0.011835	0.00288248	0.0640051
Stomach	GF < SPF	Inosine	0.0438187	0.00134212	0.486612	0.180647	0.0703629
Stomach	GF < SPF	Choline	0.0635633	0.00721947	0.280159	0.0889598	0.0722321
Stomach	GF < SPF	N-Acetylglucosamine	0.00681767	0.000692925	0.0158027	0.0037124	0.0760632
Stomach	GF < SPF	Ala-Ala	0.003683	0.001199	0.0235193	0.00829975	0.0772037
Stomach	GF < SPF	N-Acetylornithine	0.00193067	0.000329073	0.0206503	0.00810005	0.0821103
Stomach	SPF only	2,3-DPG	0	0	0.00670433	0.00274909	-
Stomach	SPF only	2-Hydroxy-4-methylpentanoate	0	0	0.0185307	0.00705638	-
Stomach	SPF only	3'-AMP	0	0	0.102967	0.0569357	-
Stomach	SPF only	3-Indoxyl sulfate	0	0	0.0895447	0.0282052	-
Stomach	SPF only	3PG	0	0	0.11818	0.0363593	-
Stomach	SPF only	6-Phosphogluconate	0	0	0.0165843	0.00590802	-
Stomach	SPF only	Adenosine 3',5'-diphosphate	0	0	0.000509	0.000271644	-
Stomach	SPF only	Adenylosuccinate	0	0	0.0198357	0.00684041	-
Stomach	SPF only	ADP	0	0	0.000199	0.000145763	-
Stomach	SPF only	ADP-ribose	0	0	0.124978	0.0106969	-
Stomach	SPF only	Butanoate	0	0	0.137506	0.08089	-
Stomach	SPF only	CDP	0	0	0.000451667	5.28089e-05	-
Stomach	SPF only	Cholate	0	0	3.75521	2.04166	-
Stomach	SPF only	CMP-N-acetylneuraminate	0	0	0.0562897	0.0394432	-
Stomach	SPF only	CoA	0	0	0.000321	0.000133572	-
Stomach	SPF only	DHAP	0	0	0.0500553	0.00357595	-
Stomach	SPF only	F1,6P	0	0	0.0325667	0.0137386	-
Stomach	SPF only	Glutathione(red)	0	0	0.502108	0.0692904	-
Stomach	SPF only	Hippurate	0	0	0.0289407	0.0176377	-
Stomach	SPF only	N-Acetylaspartate	0	0	0.026737	0.00824782	-
Stomach	SPF only	N-Acetylglutamate	0	0	0.004308	0.00223988	-
Stomach	SPF only	NADP+	0	0	0.000603	0.000376128	-
Stomach	SPF only	O-Phosphoserine	0	0	0.00172733	0.000932713	-
Stomach	SPF only	Pantothenate	0	0	0.0152263	0.00797328	-
Stomach	SPF only	PEP	0	0	0.017651	0.00767103	-
Stomach	SPF only	Phenethylamine	0	0	0.00596	0.00309225	-
Stomach	SPF only	Phthalate	0	0	0.00131233	0.00087764	-
Stomach	SPF only	Propionate	0	0	0.071735	0.0434871	-
Stomach	SPF only	S7P	0	0	0.013925	0.00680158	-
Stomach	SPF only	Saccharate	0	0	0.00404767	0.00296305	-
Stomach	SPF only	Thiamine monophosphate	0	0	0.24795	0.0661538	-
Stomach	SPF only	Triethanolamine	0	0	0.00391633	0.00114723	-
Stomach	SPF only	Tryptamine	0	0	0.000816667	0.000414364	-
Stomach	SPF only	UDP	0	0	0.00625667	0.000921538	-
Stomach	SPF only	UDP-glucose	0	0	0.132258	0.0861059	-
Stomach	SPF only	UDP-glucuronate	0	0	0.061413	0.0162522	-
Stomach	SPF only	UDP-N-acetylglucosamine	0	0	0.154875	0.0455605	-
Stomach	GF only	5-Methyl-2'-deoxycytidine	0.00150933	0.00019558	0	0	-
Stomach	GF only	6-Aminohexanoate	0.000931667	0.000369802	0	0	-
Stomach	GF only	7,8-Dihydrobiopterin	0.003422	0.000820813	0	0	-
Stomach	GF only	7-Methylguanine	0.00119033	0.000195824	0	0	-
Stomach	GF only	cis-Aconitate	0.00779667	0.00285032	0	0	-
Stomach	GF only	CMP	0.000619667	6.56311e-05	0	0	-
Stomach	GF only	Cysteine sulfinate	0.00135667	0.000244288	0	0	-
Stomach	GF only	DOPA	0.000544	5.56507e-05	0	0	-
Stomach	GF only	Fumarate	0.005986	0.00128387	0	0	-
Stomach	GF only	gamma-Glu-2AB	0.0127733	0.00101788	0	0	-
Stomach	GF only	Glucosaminate	0.000419667	2.98124e-05	0	0	-
Stomach	GF only	Glucosamine	0.0336523	0.00264059	0	0	-
Stomach	GF only	Glycerate	0.0214157	0.010954	0	0	-
Stomach	GF only	Homocarnosine	0.000368	0.000187022	0	0	-
Stomach	GF only	Imidazole-4-acetate	0.000588333	0.000119026	0	0	-
Stomach	GF only	Indole-3-ethanol	0.000373	0.000225158	0	0	-
Stomach	GF only	Isopropanolamine	0.000157333	8.13661e-05	0	0	-
Stomach	GF only	Lysinamide	0.000137	1.77858e-05	0	0	-
Stomach	GF only	Mannosamine	0.006354	0.000995023	0	0	-
Stomach	GF only	Mannose	0.00984	0.00658894	0	0	-
Stomach	GF only	Methylguanidine	0.003076	0.000770065	0	0	-
Stomach	GF only	N-Acetylhistidine	0.002317	0.0002335	0	0	-
Stomach	GF only	N-epsilon-Acetyllysine	0.00271867	0.000286136	0	0	-
Stomach	GF only	Noradrenaline	0.000105	5.26783e-05	0	0	-
Stomach	GF only	o-Hydroxybenzoate	0.00154967	0.00109596	0	0	-
Stomach	GF only	Pyridoxal	0.00231567	7.59327e-05	0	0	-
Stomach	GF only	Pyruvate	0.0144023	0.00744023	0	0	-
Stomach	GF only	Shikimate	0.0104297	0.000845563	0	0	-
Stomach	GF only	Tetrahydropalmatine	0.000142333	7.35988e-05	0	0	-
Stomach	GF only	threo-beta-methylaspartate	2.11774	0.0416827	0	0	-
Stomach	GF only	Xanthosine	0.00149567	0.000163483	0	0	-
Upper small intestine	GF > SPF	Glucosamine	0.0143197	0.00232651	0.00274367	0.000711688	0.0089191
Upper small intestine	GF > SPF	Raffinose	2.74449	0.447935	0.0203203	0.00743939	0.00369662
Upper small intestine	GF > SPF	Sorbitol	0.411781	0.0749005	0.03278	0.0167234	0.00782543
Upper small intestine	GF > SPF	2'-Deoxycytidine	0.097887	0.00296555	0.0369193	0.0177931	0.0277893
Upper small intestine	GF > SPF	2'-Deoxyguanosine	0.329179	0.0199583	0.142517	0.067945	0.0578289
Upper small intestine	GF < SPF	Taurine	0.779482	0.153122	5.63516	0.466138	0.000585084
Upper small intestine	GF < SPF	beta-Ala	0.00314333	0.000473609	0.0153123	0.00126114	0.00083156
Upper small intestine	GF < SPF	Urea	2.41202	0.122301	6.31199	0.495232	0.00157248
Upper small intestine	GF < SPF	Betaine	0.120725	0.011981	0.506723	0.053287	0.00211485
Upper small intestine	GF < SPF	Cysteate	0.00125233	0.000204121	0.006817	0.000829016	0.00285809
Upper small intestine	GF < SPF	N,N-Dimethylglycine	0.000936333	0.000138678	0.00412767	0.000519083	0.00403253
Upper small intestine	GF < SPF	gamma-Butyrobetaine	0.0109203	0.000591406	0.036392	0.00434404	0.00436753
Upper small intestine	GF < SPF	Phosphorylcholine	0.178282	0.0274513	0.97454	0.141813	0.00528465
Upper small intestine	GF < SPF	Allantoin	0.0510377	0.00748375	0.135481	0.013558	0.0054964
Upper small intestine	GF < SPF	2AB	0.0013	0.000148415	0.00422667	0.000528563	0.00595501
Upper small intestine	GF < SPF	Uracil	0.11477	0.0163776	0.392557	0.0507469	0.00647429
Upper small intestine	GF < SPF	Lactate	1.02787	0.278942	2.46977	0.580299	0.0886756
Upper small intestine	GF < SPF	Ethanolamine phosphate	0.0147087	0.0060187	0.257852	0.0474492	0.00706318
Upper small intestine	GF < SPF	5-Oxoproline	0.208751	0.0467878	0.931759	0.141166	0.00826959
Upper small intestine	GF < SPF	Creatine	1.09262	0.151955	2.78626	0.362615	0.0125689
Upper small intestine	GF < SPF	3-Methylhistidine	0.00257333	0.000127616	0.00641633	0.000887997	0.0128095
Upper small intestine	GF < SPF	Pyridoxal	0.00273667	0.000354932	0.010341	0.00175653	0.0132239
Upper small intestine	GF < SPF	Rhamnose	0.00365667	0.00137049	0.009711	0.00164672	0.0475442
Upper small intestine	GF < SPF	gamma-Guanidinobutyrate	0.00117733	0.000164593	0.00372633	0.00062918	0.0172547
Upper small intestine	GF < SPF	N-Acetylglucosamine 1-phosphate	0.00940433	0.00353856	0.102799	0.0243843	0.0192623
Upper small intestine	GF < SPF	Disulfiram	0.0576947	0.023016	0.686769	0.174995	0.0234991
Upper small intestine	GF < SPF	Xanthine	0.111022	0.0269023	0.386139	0.0732628	0.0243384
Upper small intestine	GF < SPF	Guanidinoacetate	0.00420867	0.000252099	0.00704967	0.000768913	0.0246475
Upper small intestine	GF < SPF	alpha-Aminoadipate	0.025966	0.011214	0.118557	0.0262497	0.0315621
Upper small intestine	GF < SPF	Nicotinamide	0.114833	0.00572392	0.250653	0.0427216	0.0344805
Upper small intestine	GF < SPF	Hydroxyproline	0.017418	0.0027723	0.0317513	0.0037175	0.0365468
Upper small intestine	GF < SPF	Uridine	0.030898	0.00111681	0.066362	0.0116593	0.0388617
Upper small intestine	GF < SPF	Glu	1.33725	0.192387	4.04349	0.899549	0.0423085
Upper small intestine	GF < SPF	Xanthosine	0.00172567	0.000422215	0.00670333	0.00167785	0.0451406
Upper small intestine	GF < SPF	Gly	1.66651	0.191228	4.10464	0.838304	0.0470783
Upper small intestine	GF < SPF	Glycerophosphate	0.00596433	0.000710044	0.204749	0.0710094	0.0488475
Upper small intestine	GF < SPF	SAM+	0.000883	6.11474e-05	0.00544033	0.00165239	0.0510523
Upper small intestine	GF < SPF	Acetohydroxamate	0.0310247	0.00637891	0.139218	0.0392687	0.0530095
Upper small intestine	GF < SPF	Ornithine	0.093687	0.0120389	0.162529	0.0226479	0.0549986
Upper small intestine	GF < SPF	5-Hydroxylysine	0.002508	0.000544607	0.00546033	0.00100361	0.0609784
Upper small intestine	GF < SPF	Hypoxanthine	0.0502097	0.0234909	0.211002	0.0581037	0.0622687
Upper small intestine	GF < SPF	GABA	0.009772	0.0021621	0.0683873	0.0233916	0.0671087
Upper small intestine	GF < SPF	Cytidine	0.00998133	0.00623146	0.105498	0.038393	0.0700106
Upper small intestine	GF < SPF	N-Acetylglucosamine	0.0409197	0.000734264	0.0642193	0.00985905	0.0779406
Upper small intestine	GF < SPF	Spermidine	0.0150713	0.00249213	0.0579223	0.0186129	0.0846122
Upper small intestine	SPF only	3-Indoxyl sulfate	0	0	0.017366	0.0104446	-
Upper small intestine	SPF only	5-Aminovalerate	0	0	0.00871967	0.00161837	-
Upper small intestine	SPF only	Adipate	0	0	0.004676	0.00268225	-
Upper small intestine	SPF only	Benzoate	0	0	0.0634487	0.0359535	-
Upper small intestine	SPF only	Butanoate	0	0	0.334517	0.0703658	-
Upper small intestine	SPF only	Cadaverine	0	0	0.000478667	0.000262321	-
Upper small intestine	SPF only	Carbamoylaspartate	0	0	0.002453	0.00132834	-
Upper small intestine	SPF only	Carbamoylphosphate	0	0	0.00892267	0.00544308	-
Upper small intestine	SPF only	gamma-Glu-cys	0	0	0.0120617	0.00607179	-
Upper small intestine	SPF only	Pentanoate	0	0	0.042228	0.0218949	-
Upper small intestine	SPF only	Propionate	0	0	0.165713	0.0281745	-
Upper small intestine	SPF only	S7P	0	0	0.00282133	0.00064508	-
Upper small intestine	SPF only	Sebacate	0	0	0.000592667	0.000350128	-
Upper small intestine	SPF only	UMP	0	0	0.0427543	0.00607556	-
Upper small intestine	SPF only	Xanthurenate	0	0	0.001629	0.00103908	-
Upper small intestine	GF only	3-Indolebutyrate	0.000215	0.000177894	0	0	-
Upper small intestine	GF only	4-Methyl-5-thiazoleethanol	0.000171	2.61024e-05	0	0	-
Upper small intestine	GF only	5-Aminolevulinate	0.000254667	0.000155635	0	0	-
Upper small intestine	GF only	6-Methylaminopurine	0.000430333	0.000227039	0	0	-
Upper small intestine	GF only	7,8-Dihydrobiopterin	0.00391267	0.00134505	0	0	-
Upper small intestine	GF only	Allocryptopine	0.00109567	1.82239e-05	0	0	-
Upper small intestine	GF only	cis-Aconitate	0.000642333	7.46555e-05	0	0	-
Upper small intestine	GF only	Cyclohexylamine	0.000283	5.0362e-05	0	0	-
Upper small intestine	GF only	Fumarate	0.0306747	0.00535138	0	0	-
Upper small intestine	GF only	gamma-Glu-2AB	0.00510933	0.00158787	0	0	-
Upper small intestine	GF only	Glucosaminate	0.000279	0.000141846	0	0	-
Upper small intestine	GF only	Homocarnosine	0.000433	0.000233502	0	0	-
Upper small intestine	GF only	Imidazole-4-acetate	0.000179333	9.45592e-05	0	0	-
Upper small intestine	GF only	Isocitrate	0.000965	0.000337938	0	0	-
Upper small intestine	GF only	Lysinamide	9.83333e-05	4.97806e-05	0	0	-
Upper small intestine	GF only	Malate	0.087743	0.046174	0	0	-
Upper small intestine	GF only	Maltotriose/Panose	0.00780467	0.0051077	0	0	-
Upper small intestine	GF only	Mannosamine	0.006525	0.00149899	0	0	-
Upper small intestine	GF only	Methyl sulfate	0.00520867	0.00281879	0	0	-
Upper small intestine	GF only	N-Acetylglucosylamine	0.00355733	0.00193483	0	0	-
Upper small intestine	GF only	Pelargonate	0.00363433	0.00103933	0	0	-
Upper small intestine	GF only	SAH	0.000688	4.87579e-05	0	0	-
Upper small intestine	GF only	Shikimate	0.005525	0.00170811	0	0	-
Upper small intestine	GF only	Trehalose	0.332129	0.323915	0	0	-
Upper small intestine	GF only	Triethanolamine	0.000446	4.25793e-05	0	0	-
Upper small intestine	GF only	Undecanoate	0.000317	0.000164539	0	0	-
Upper small intestine	GF only	Z-Gly-Pro	0.000333667	0.000179882	0	0	-
Lower small intestine	GF > SPF	gamma-Glu-2AB	0.00946167	0.000632736	0.004551	0.000859502	0.0100242
Lower small intestine	GF > SPF	Glucuronate	0.160056	0.0108822	0.094177	0.0149883	0.0236547
Lower small intestine	GF > SPF	gamma-Guanidinobutyrate	0.00702633	0.000578854	0.00430467	0.000763321	0.0467989
Lower small intestine	GF > SPF	Inosine	0.147649	0.00967807	0.0830243	0.0227045	0.0588997
Lower small intestine	GF > SPF	Nornicotine	0.003906	0.000424561	0.00235633	0.000572221	0.0953867
Lower small intestine	GF < SPF	Urocanate	0.002243	0.000321408	0.0120643	0.00441996	0.0909828
Lower small intestine	GF < SPF	gamma-Butyrobetaine	0.0135693	0.00127655	0.017745	0.00143578	0.0954376
Lower small intestine	GF < SPF	Homovanillate	0.002186	0.000252294	0.0481447	0.021208	0.0961425
Lower small intestine	GF < SPF	Disulfiram	0.0197617	0.00533611	0.50452	0.225679	0.0982679
Lower small intestine	GF < SPF	Allantoin	0.0253743	0.00497693	0.204458	0.0172276	0.000564895
Lower small intestine	GF < SPF	Malonate	0.007345	0.00137835	0.0787853	0.00759532	0.000758013
Lower small intestine	GF < SPF	Xanthine	0.056186	0.0134604	0.324447	0.0261977	0.000805998
Lower small intestine	GF < SPF	Met	0.411113	0.0461665	1.47566	0.109471	0.000858295
Lower small intestine	GF < SPF	5-Hydroxylysine	0.00396467	0.000292749	0.00927833	0.000556072	0.00107203
Lower small intestine	GF < SPF	Hydroxyproline	0.0254903	0.00318671	0.0851587	0.00680884	0.00136437
Lower small intestine	GF < SPF	Asn	0.543265	0.0508008	1.91674	0.166677	0.00140058
Lower small intestine	GF < SPF	Tyr	0.296072	0.0339811	1.07218	0.099034	0.00176742
Lower small intestine	GF < SPF	Gly	1.14335	0.144161	4.95718	0.499254	0.00183496
Lower small intestine	GF < SPF	Lys	0.979176	0.10969	4.70002	0.498927	0.00188816
Lower small intestine	GF < SPF	Glu-Glu	0.00520033	0.000602708	0.038877	0.00461439	0.00193472
Lower small intestine	GF < SPF	Ala	1.39037	0.151504	5.79427	0.609314	0.00217569
Lower small intestine	GF < SPF	Cytidine	0.00531533	0.000348089	0.0539397	0.0069669	0.00222693
Lower small intestine	GF < SPF	Trp	0.132752	0.010487	0.693455	0.0811184	0.00237062
Lower small intestine	GF < SPF	His	0.366763	0.0377508	1.29128	0.130916	0.00246284
Lower small intestine	GF < SPF	N6,N6,N6-Trimethyllysine	0.00718533	0.000302052	0.027873	0.00305966	0.00254098
Lower small intestine	GF < SPF	Gln	0.720913	0.0820903	3.09481	0.345934	0.0026155
Lower small intestine	GF < SPF	Phe	0.677609	0.0800325	2.94766	0.333418	0.00269957
Lower small intestine	GF < SPF	Ala-Ala	0.004611	0.000941703	0.0163473	0.00157154	0.00305005
Lower small intestine	GF < SPF	Ser	0.641068	0.0664637	3.24392	0.405309	0.00317458
Lower small intestine	GF < SPF	Lactate	1.38771	0.501033	5.21166	0.344364	0.00326404
Lower small intestine	GF < SPF	Uracil	0.0456743	0.0145266	0.228852	0.0254393	0.00333555
Lower small intestine	GF < SPF	Taurine	0.410451	0.0836304	4.72779	0.694284	0.00349592
Lower small intestine	GF < SPF	Isatin	0.0118997	0.00245154	0.135195	0.0204916	0.00394422
Lower small intestine	GF < SPF	Thr	0.704493	0.0770123	2.65958	0.324664	0.00423462
Lower small intestine	GF < SPF	Asp	0.636309	0.0777341	3.74559	0.532621	0.0044601
Lower small intestine	GF < SPF	Val	0.533101	0.0771844	2.43829	0.322198	0.00453424
Lower small intestine	GF < SPF	Leu	0.460008	0.082155	2.9415	0.42983	0.00477061
Lower small intestine	GF < SPF	Pro	0.481355	0.0583932	2.40218	0.345082	0.00536941
Lower small intestine	GF < SPF	2AB	0.00129467	0.000197479	0.003787	0.000413654	0.00554785
Lower small intestine	GF < SPF	Hypoxanthine	0.0630943	0.0250666	0.357648	0.0481489	0.00559377
Lower small intestine	GF < SPF	Thymine	0.0578553	0.00527526	0.116907	0.00974213	0.0059646
Lower small intestine	GF < SPF	7,8-Dihydrobiopterin	0.00215	0.000353786	0.0161963	0.00266588	0.00641348
Lower small intestine	GF < SPF	Glu	0.84571	0.11476	5.45184	0.876067	0.00645747
Lower small intestine	GF < SPF	N,N-Dimethylglycine	0.000666	3.49619e-05	0.00374233	0.000590264	0.00650761
Lower small intestine	GF < SPF	alpha-Aminoadipate	0.012374	0.00577119	0.0717563	0.00987176	0.00654747
Lower small intestine	GF < SPF	Guanidinoacetate	0.002074	0.000262734	0.004645	0.00043045	0.00697809
Lower small intestine	GF < SPF	Choline	0.124526	0.0217874	0.543328	0.0795554	0.00709398
Lower small intestine	GF < SPF	Urea	2.48774	0.323426	6.25824	0.672134	0.007206
Lower small intestine	GF < SPF	o-Acetylcarnitine	0.0149733	0.00181705	0.067948	0.0105441	0.00775529
Lower small intestine	GF < SPF	5-Oxoproline	0.164706	0.0365394	0.648839	0.092341	0.00818958
Lower small intestine	GF < SPF	Ile	0.25299	0.0446543	1.89886	0.337751	0.00845522
Lower small intestine	GF < SPF	N-epsilon-Acetyllysine	0.003919	0.000760527	0.0134407	0.00185623	0.00899294
Lower small intestine	GF < SPF	Acetohydroxamate	0.0155127	0.000930084	0.097152	0.0172855	0.00919741
Lower small intestine	GF < SPF	GABA	0.012711	0.00119698	0.075997	0.014373	0.011801
Lower small intestine	GF < SPF	Glycerophosphorylcholine	0.042854	0.0101186	0.302854	0.060631	0.0133728
Lower small intestine	GF < SPF	Cystine	0.00722333	0.00228262	0.154738	0.0348675	0.0134593
Lower small intestine	GF < SPF	beta-Ala-Lys	0.0228517	0.00323638	0.0563043	0.00737038	0.0141944
Lower small intestine	GF < SPF	Octopine	0.0154413	0.0040726	0.0392303	0.00411785	0.0147634
Lower small intestine	GF < SPF	Spermidine	0.0154217	0.00134463	0.0308277	0.00351879	0.0149764
Lower small intestine	GF < SPF	Urate	0.0716733	0.0161501	0.437645	0.0926382	0.017663
Lower small intestine	GF < SPF	3-Methylhistidine	0.00298067	0.000276677	0.0115767	0.00219776	0.0178307
Lower small intestine	GF < SPF	Hexanoate	0.00126467	0.000143609	0.00494133	0.000938853	0.0179623
Lower small intestine	GF < SPF	Ribose	0.060099	0.0229624	0.958692	0.234458	0.018869
Lower small intestine	GF < SPF	Gly-Leu	0.0210877	0.00244483	0.0480313	0.00729178	0.0248216
Lower small intestine	GF < SPF	Glycerophosphate	0.000844333	0.000149896	0.191195	0.0605359	0.0347001
Lower small intestine	GF < SPF	N-Acetylornithine	0.00574433	0.000756825	0.0134857	0.00242906	0.0383037
Lower small intestine	GF < SPF	Glycerate	0.0451137	0.00159805	0.201282	0.0533818	0.0430631
Lower small intestine	GF < SPF	Nicotinate	0.00551667	0.000658284	0.305987	0.103068	0.0434508
Lower small intestine	GF < SPF	1-Methylnicotinamide	0.00214433	0.00043826	0.00442933	0.000668443	0.045985
Lower small intestine	GF < SPF	Guanine	0.00168433	0.00013577	0.00271033	0.000385206	0.0658305
Lower small intestine	GF < SPF	Putrescine(1,4-Butanediamine)	0.00139633	0.00025597	0.00230133	0.000297784	0.0825001
Lower small intestine	SPF only	1-Methylhistamine	0	0	8.86667e-05	4.78098e-05	-
Lower small intestine	SPF only	2-Oxoisopentanoate	0	0	0.00168067	0.000178066	-
Lower small intestine	SPF only	3-Indoxyl sulfate	0	0	0.0322937	0.00189565	-
Lower small intestine	SPF only	4-Methyl-2-oxopentanoate	0	0	0.0204037	0.0102153	-
Lower small intestine	SPF only	5-Methylcytosine	0	0	0.000628	0.000165379	-
Lower small intestine	SPF only	Azelate	0	0	0.00683367	0.00106941	-
Lower small intestine	SPF only	Cadaverine	0	0	0.001253	0.000302037	-
Lower small intestine	SPF only	Carbamoylaspartate	0	0	0.00485567	0.00259467	-
Lower small intestine	SPF only	CDP	0	0	5.73333e-05	3.06938e-05	-
Lower small intestine	SPF only	Cysteine-glutathione disulphide -Divalent	0	0	0.00888867	0.00558348	-
Lower small intestine	SPF only	dCMP	0	0	0.143825	0.035331	-
Lower small intestine	SPF only	Ethanolamine phosphate	0	0	0.152607	0.038202	-
Lower small intestine	SPF only	F6P	0	0	0.00856033	0.0072165	-
Lower small intestine	SPF only	Glutarate	0	0	0.00328267	0.0017365	-
Lower small intestine	SPF only	IMP	0	0	0.000304	0.00015253	-
Lower small intestine	SPF only	N-Acetylglucosamine 1-phosphate	0	0	0.0355933	0.00302045	-
Lower small intestine	SPF only	O-Phosphoserine	0	0	0.001272	0.00079981	-
Lower small intestine	SPF only	Orotate	0	0	0.027927	0.00391352	-
Lower small intestine	SPF only	Phosphorylcholine	0	0	0.426403	0.0472118	-
Lower small intestine	SPF only	Pimelate	0	0	0.001565	0.000786009	-
Lower small intestine	SPF only	Ru5P	0	0	0.008177	0.00524062	-
Lower small intestine	SPF only	S7P	0	0	0.00543	0.00430042	-
Lower small intestine	SPF only	Saccharate	0	0	0.0348067	0.0177325	-
Lower small intestine	SPF only	Sebacate	0	0	0.000624	0.000312897	-
Lower small intestine	SPF only	Terephthalate	0	0	0.000533667	0.000297664	-
Lower small intestine	SPF only	Thiamine monophosphate	0	0	0.062493	0.00102586	-
Lower small intestine	SPF only	UDP-glucose	0	0	0.000213	0.000107764	-
Lower small intestine	SPF only	UMP	0	0	0.0111977	0.00141618	-
Lower small intestine	SPF only	Xylose	0	0	0.0370623	0.0128997	-
Lower small intestine	GF only	2,4-Dihydroxypyrimidine-5-carboxylate	0.00349833	0.00212254	0	0	-
Lower small intestine	GF only	2-Oxoadipate	0.000519	0.000328366	0	0	-
Lower small intestine	GF only	3,3',5-Triiodothyronine	1.3e-05	6.50641e-06	0	0	-
Lower small intestine	GF only	4-Methyl-5-thiazoleethanol	3.33333e-05	1.67564e-05	0	0	-
Lower small intestine	GF only	6-Methylaminopurine	0.000743333	0.000155343	0	0	-
Lower small intestine	GF only	Acetylcholine	8.5e-05	2.00083e-05	0	0	-
Lower small intestine	GF only	Allocryptopine	0.000578667	6.99937e-05	0	0	-
Lower small intestine	GF only	cis-Aconitate	0.000135333	1.17804e-05	0	0	-
Lower small intestine	GF only	Cyclohexylamine	8.03333e-05	4.02506e-05	0	0	-
Lower small intestine	GF only	Dodecanoate	0.00098	0.000154872	0	0	-
Lower small intestine	GF only	Fumarate	0.0128063	0.00536164	0	0	-
Lower small intestine	GF only	Glucosaminate	0.000378667	3.72126e-05	0	0	-
Lower small intestine	GF only	Isocitrate	0.000681667	0.000310363	0	0	-
Lower small intestine	GF only	Lysinamide	9.56667e-05	1.48474e-05	0	0	-
Lower small intestine	GF only	Methylguanidine	0.000783333	0.000399804	0	0	-
Lower small intestine	GF only	Mucate	0.0871757	0.0192789	0	0	-
Lower small intestine	GF only	N6-Methyl-2'-deoxyadenosine	0.001789	0.000940908	0	0	-
Lower small intestine	GF only	N-Acetylvaline	0.000192	9.61735e-05	0	0	-
Lower small intestine	GF only	Noradrenaline	0.000106667	5.958e-05	0	0	-
Lower small intestine	GF only	Octanoate	0.000586333	0.000345758	0	0	-
Lower small intestine	GF only	Pyridoxine	7.93333e-05	1.97005e-05	0	0	-
Lower small intestine	GF only	Shikimate	0.00477467	0.00170791	0	0	-
Lower small intestine	GF only	Tetrahydropalmatine	0.000264667	3.37458e-05	0	0	-
Lower small intestine	GF only	Trehalose	0.252969	0.233067	0	0	-
Cecum	GF > SPF	Arg	0.446336	0.030835	0.224002	0.0239895	0.00470884
Cecum	GF > SPF	gamma-Guanidinobutyrate	0.018281	0.00187743	0.00733833	0.00178113	0.0133878
Cecum	GF > SPF	Hydroxyproline	0.255279	0.0189141	0.072723	0.00585297	0.000768821
Cecum	GF > SPF	N-Acetylhistidine	0.00479467	0.000379012	0.001703	0.000226879	0.00218994
Cecum	GF > SPF	Ser	0.618766	0.004755	0.530917	0.0143674	0.00438141
Cecum	GF > SPF	Thr	0.77762	0.0408386	0.471131	0.0617639	0.0143852
Cecum	GF < SPF	2-Oxoadipate	0.00106133	0.000175817	0.00715567	0.00201341	0.0393328
Cecum	GF < SPF	2-Deoxycytidine	0.0106487	0.00183898	0.0345827	0.00921064	0.0634249
Cecum	GF < SPF	2-Deoxyguanosine	0.0401187	0.00254258	0.117132	0.031616	0.0721328
Cecum	GF < SPF	2AB	0.001343	3.00499e-05	0.0628243	0.013171	0.00953231
Cecum	GF < SPF	3-Hydroxybutyrate	0.015513	0.00297126	0.101977	0.0143938	0.00417283
Cecum	GF < SPF	5-Oxoproline	0.071249	0.00911773	0.146429	0.0324246	0.0894091
Cecum	GF < SPF	Acetohydroxamate	0.014265	0.0011516	0.0772167	0.00763641	0.00123261
Cecum	GF < SPF	Ala-Ala	0.002169	0.000836646	0.0109313	0.00242376	0.0268475
Cecum	GF < SPF	Ala	0.902881	0.0120582	2.34139	0.406632	0.0240985
Cecum	GF < SPF	Allantoin	0.029004	0.00227231	0.068506	0.00361921	0.000761581
Cecum	GF < SPF	Asp	0.444099	0.0473059	0.991582	0.0690662	0.002825
Cecum	GF < SPF	beta-Ala-Lys	0.00700167	0.00197099	0.0180257	0.00341541	0.0490358
Cecum	GF < SPF	beta-Ala	0.003987	0.000653505	0.019032	0.00289203	0.00710814
Cecum	GF < SPF	Citrulline	0.025617	0.00296619	0.707415	0.240899	0.0473446
Cecum	GF < SPF	Creatine	0.319741	0.0363065	0.586655	0.0146613	0.00242069
Cecum	GF < SPF	Cytidine	0.00536333	0.00114927	0.0391823	0.00871875	0.018372
Cecum	GF < SPF	Glu	0.687192	0.0856513	2.56832	0.389968	0.00922942
Cecum	GF < SPF	Glucose	0.453813	0.412937	2.15022	0.591462	0.0783683
Cecum	GF < SPF	Glycerate	0.043992	0.00868325	0.267715	0.0325119	0.00265765
Cecum	GF < SPF	Glycerophosphate	0.001108	0.000235763	0.106491	0.0466286	0.0866782
Cecum	GF < SPF	Guanidinoacetate	0.001086	0.0002625	0.00238567	0.000256526	0.024011
Cecum	GF < SPF	Guanine	0.00204267	8.36308e-05	0.0120627	0.00359139	0.0493561
Cecum	GF < SPF	Homovanillate	0.00267167	0.000272882	0.0128533	0.00278535	0.0220055
Cecum	GF < SPF	Hypoxanthine	0.052484	0.0139006	0.535378	0.0700892	0.00250024
Cecum	GF < SPF	Ile	0.194921	0.0239926	0.566629	0.0880347	0.0151767
Cecum	GF < SPF	Indole-3-ethanol	0.00114633	0.000160759	0.0126237	0.00346529	0.0296904
Cecum	GF < SPF	Inosine	0.100962	0.0098592	0.146446	0.0148763	0.0633989
Cecum	GF < SPF	Isatin	0.00272867	0.000236576	0.0688993	0.015611	0.0132814
Cecum	GF < SPF	Leu	0.279299	0.00665795	0.945299	0.135799	0.00805317
Cecum	GF < SPF	Lys	0.669565	0.0354636	1.22058	0.208799	0.059941
Cecum	GF < SPF	N-Acetylaspartate	0.00326567	0.000612372	0.0322217	0.00337369	0.00107708
Cecum	GF < SPF	N-Acetylglucosamine	0.0165667	0.00253652	0.167339	0.0225098	0.00264617
Cecum	GF < SPF	N-Acetylornithine	0.00215833	0.000400539	0.0108017	0.00124027	0.0026834
Cecum	GF < SPF	N8-Acetylspermidine	0.00154367	0.000316641	0.00360767	0.000793362	0.0730953
Cecum	GF < SPF	Nicotinate	0.00307567	0.000772834	0.415297	0.0512825	0.00130066
Cecum	GF < SPF	o-Acetylcarnitine	0.00808933	0.00120954	0.0134213	0.00151702	0.051468
Cecum	GF < SPF	Ornithine	0.00888733	0.00127154	0.10481	0.015605	0.00359595
Cecum	GF < SPF	Putrescine(1,4-Butanediamine)	0.00207833	0.000619689	0.012037	0.00116423	0.00164771
Cecum	GF < SPF	Pyridoxal	0.00521133	0.000317819	0.0186527	0.00256553	0.00652094
Cecum	GF < SPF	Ribose	0.0719597	0.0595578	0.431954	0.154319	0.0951332
Cecum	GF < SPF	Spermidine	0.003924	0.00121629	0.019334	0.00293283	0.00832106
Cecum	GF < SPF	Succinate	0.00356533	0.000520381	0.161414	0.0343727	0.0100936
Cecum	GF < SPF	Taurine	0.11776	0.0139054	2.27395	0.47093	0.0102098
Cecum	GF < SPF	Thiamine	0.0631197	0.0126643	0.38201	0.0848359	0.0205155
Cecum	GF < SPF	Thymidine	0.032387	0.00278872	0.100372	0.0259546	0.0597726
Cecum	GF < SPF	Thymine	0.0531573	0.00454734	0.200418	0.020149	0.00204669
Cecum	GF < SPF	Trp	0.0555307	0.00473698	0.0771377	0.00731611	0.0682826
Cecum	GF < SPF	Uracil	0.0163197	0.00369761	0.368573	0.0661996	0.00603474
Cecum	GF < SPF	Uridine	0.036833	0.00393957	0.106782	0.013841	0.00827506
Cecum	GF < SPF	Urocanate	0.00395667	0.000420813	0.0658523	0.011608	0.00597045
Cecum	GF < SPF	Val	0.415027	0.0256071	0.644844	0.088986	0.0680721
Cecum	GF < SPF	Xanthine	0.0442	0.00657001	0.266902	0.038747	0.0047823
Cecum	SPF only	1,3-Diaminopropane	0	0	0.00117167	0.000665672	-
Cecum	SPF only	2,3-Pyridinedicarboxylate	0	0	0.00389933	0.00201261	-
Cecum	SPF only	2-Hydroxy-4-methylpentanoate	0	0	0.012648	0.00344423	-
Cecum	SPF only	2-Oxoisopentanoate	0	0	0.0175073	0.00532721	-
Cecum	SPF only	3-(4-Hydroxyphenyl)propionate	0	0	0.042321	0.0248942	-
Cecum	SPF only	3-Phenylpropionate	0	0	0.208163	0.0135844	-
Cecum	SPF only	3-Ureidopropionate	0	0	0.0159947	0.00849614	-
Cecum	SPF only	4-Hydroxymandelate	0	0	0.00470333	0.00233316	-
Cecum	SPF only	4-Methyl-2-oxopentanoate	0	0	0.19131	0.0504396	-
Cecum	SPF only	4-Methylbenzoate	0	0	0.356993	0.0380958	-
Cecum	SPF only	4-Oxopentanoate	0	0	0.007241	0.00362166	-
Cecum	SPF only	5'-Deoxyadenosine	0	0	0.00808433	0.00637995	-
Cecum	SPF only	6-Hydroxyhexanoate	0	0	0.0417443	0.0143463	-
Cecum	SPF only	Arabinose	0	0	0.136805	0.0241417	-
Cecum	SPF only	Azelate	0	0	0.0194537	0.00993095	-
Cecum	SPF only	Carnitine	0	0	0.0334713	0.00178544	-
Cecum	SPF only	Cholate	0	0	0.432031	0.202831	-
Cecum	SPF only	Citramalate;2-Hydroxyglutarate	0	0	0.0287363	0.015813	-
Cecum	SPF only	Citrate	0	0	0.0178743	0.00961146	-
Cecum	SPF only	CMP	0	0	0.00334	0.000484001	-
Cecum	SPF only	CMP-N-acetylneuraminate	0	0	0.00547767	0.00280382	-
Cecum	SPF only	Cyclohexanecarboxylate	0	0	0.000884	0.000442462	-
Cecum	SPF only	dADP	0	0	0.000216	0.000118154	-
Cecum	SPF only	dAMP	0	0	0.013743	0.00983345	-
Cecum	SPF only	dCMP	0	0	0.0264887	0.013255	-
Cecum	SPF only	Digalacturonate	0	0	0.00131567	0.00082785	-
Cecum	SPF only	F6P	0	0	0.0683327	0.048745	-
Cecum	SPF only	FAD	0	0	0.000783	0.000425009	-
Cecum	SPF only	Galactose	0	0	0.0865557	0.0282294	-
Cecum	SPF only	Homoserine	0	0	0.00641967	0.00045338	-
Cecum	SPF only	Isopropanolamine	0	0	0.003621	0.000101239	-
Cecum	SPF only	Mannose	0	0	0.0746403	0.0442713	-
Cecum	SPF only	N-Acetyl-beta-alanine	0	0	0.02499	0.000897091	-
Cecum	SPF only	N-Acetylneuraminate	0	0	0.0505543	0.0255243	-
Cecum	SPF only	N-Methylalanine	0	0	0.007545	0.000246244	-
Cecum	SPF only	o-Hydroxybenzoate	0	0	0.003816	0.00026959	-
Cecum	SPF only	O-Phosphoserine	0	0	0.000846333	0.000480023	-
Cecum	SPF only	p-Aminobenzoate	0	0	0.000919333	0.000481451	-
Cecum	SPF only	Pantothenate	0	0	0.0540623	0.0271814	-
Cecum	SPF only	p-Hydroxyphenylacetate	0	0	0.0921737	0.00932256	-
Cecum	SPF only	Pimelate	0	0	0.00744767	0.000846784	-
Cecum	SPF only	Piperidine	0	0	0.00173833	0.000198036	-
Cecum	SPF only	Porphobilinogen	0	0	0.00260833	0.00244763	-
Cecum	SPF only	Ru5P	0	0	0.00811067	0.00306292	-
Cecum	SPF only	S7P	0	0	0.0127143	0.00524575	-
Cecum	SPF only	Saccharate	0	0	0.0203753	0.0130688	-
Cecum	SPF only	Sarcosine	0	0	0.012992	0.0065129	-
Cecum	SPF only	Sinapate	0	0	0.002586	0.00195988	-
Cecum	SPF only	Terephthalate	0	0	0.00152767	0.000152781	-
Cecum	SPF only	Thiamine monophosphate	0	0	0.0523737	0.00468569	-
Cecum	SPF only	threo-beta-methylaspartate	0	0	2.6496	1.43798	-
Cecum	SPF only	trans-4-Hydroxy-3-methoxycinnamate	0	0	0.0319057	0.0160589	-
Cecum	SPF only	Tryptamine	0	0	0.00337067	0.00169948	-
Cecum	SPF only	UDP-glucose	0	0	0.00059	0.000295382	-
Cecum	SPF only	UMP	0	0	0.00224333	0.00114382	-
Cecum	SPF only	Xylose	0	0	0.16678	0.0258327	-
Cecum	GF only	1-Methylnicotinamide	0.00243733	0.000466671	0	0	-
Cecum	GF only	2-Hydroxypentanoate	0.00253533	0.00128554	0	0	-
Cecum	GF only	5-Aminolevulinate	0.000265333	0.000133648	0	0	-
Cecum	GF only	5-Methylcytosine	3.3e-05	1.73877e-05	0	0	-
Cecum	GF only	5-Methylthioadenosine	0.000284667	0.000145832	0	0	-
Cecum	GF only	6-Methylaminopurine	0.00142333	0.000317236	0	0	-
Cecum	GF only	7,8-Dihydrobiopterin	0.001844	0.000924514	0	0	-
Cecum	GF only	8-Anilino-1-naphthalene sulfonate	7e-06	3.78594e-06	0	0	-
Cecum	GF only	Acetyl CoA	4.66667e-06	2.4037e-06	0	0	-
Cecum	GF only	Acetylcholine	3.33333e-05	2.848e-06	0	0	-
Cecum	GF only	Allocryptopine	0.000392667	5.68106e-05	0	0	-
Cecum	GF only	Betonicine	0.000319333	5.90038e-05	0	0	-
Cecum	GF only	Carnosine	0.000223333	7.12585e-06	0	0	-
Cecum	GF only	cis-Aconitate	0.000378	2.21209e-05	0	0	-
Cecum	GF only	Cyclohexylamine	0.000132667	2.8719e-05	0	0	-
Cecum	GF only	Cys	0.001471	0.000996095	0	0	-
Cecum	GF only	Cysteine sulfinate	0.00131833	0.000140673	0	0	-
Cecum	GF only	Cysteine-glutathione disulphide -Divalent	0.001542	0.000918565	0	0	-
Cecum	GF only	DOPA	0.000392333	0.000108458	0	0	-
Cecum	GF only	Fumarate	0.00432233	0.00236053	0	0	-
Cecum	GF only	gamma-Glu-2AB	0.023359	0.0118183	0	0	-
Cecum	GF only	Glucosaminate	0.000570667	5.29035e-05	0	0	-
Cecum	GF only	Homocarnosine	0.00124433	0.000166663	0	0	-
Cecum	GF only	Imidazole-4-acetate	0.000909333	5.00011e-05	0	0	-
Cecum	GF only	Isoamylamine	9.6e-05	4.996e-05	0	0	-
Cecum	GF only	Kynurenine	0.000359667	2.63965e-05	0	0	-
Cecum	GF only	Lysinamide	7.96667e-05	8.76229e-06	0	0	-
Cecum	GF only	Mannosamine	0.0100247	0.0031491	0	0	-
Cecum	GF only	Methylguanidine	0.00179667	7.42661e-05	0	0	-
Cecum	GF only	Mucate	0.016355	0.00174029	0	0	-
Cecum	GF only	N6-Methyl-2'-deoxyadenosine	0.00408233	0.00205007	0	0	-
Cecum	GF only	N-Acetylglucosylamine	0.005833	0.00297215	0	0	-
Cecum	GF only	N-Acetylvaline	0.000855333	9.88607e-05	0	0	-
Cecum	GF only	N-alpha,N-alpha-Dimethylhistidine	0.000152	8.17149e-05	0	0	-
Cecum	GF only	N-gamma-Ethylglutamine	0.000259667	0.000131821	0	0	-
Cecum	GF only	Noradrenaline	0.000152	7.83518e-05	0	0	-
Cecum	GF only	Octopine	0.0219593	0.00301255	0	0	-
Cecum	GF only	Ophthalmate	0.030878	0.00231278	0	0	-
Cecum	GF only	Phenylethanolamine	0.000128667	1.39204e-05	0	0	-
Cecum	GF only	Phosphorylcholine	0.002176	0.000814004	0	0	-
Cecum	GF only	SAH	0.000179	9.16515e-06	0	0	-
Cecum	GF only	SAM+	0.000807667	0.000121458	0	0	-
Cecum	GF only	S-Carboxymethylcysteine	0.000339667	0.000170629	0	0	-
Cecum	GF only	Shikimate	0.00645467	0.00158873	0	0	-
Cecum	GF only	Spermine	0.000214	0.00010065	0	0	-
Cecum	GF only	Triethanolamine	0.000203667	1.21701e-05	0	0	-
Cecum	GF only	Tyrosine methyl ester	0.0231157	0.0228443	0	0	-
Cecum	GF only	Urea	2.39015	0.0859261	0	0	-
Cecum	GF only	Xanthopterin	0.011368	0.000810293	0	0	-
Cecum	GF only	XMP	7.6e-05	3.81095e-05	0	0	-
Cecum	GF only	Z-Gly-Pro	0.000243	0.000151414	0	0	-
Upper colon	GF > SPF	Asn	0.758826	0.229147	0.0148493	0.00454988	0.0314922
Upper colon	GF > SPF	N-Acetylhistidine	0.00197267	0.00035774	0.000776667	0.000115228	0.0334227
Upper colon	GF > SPF	gamma-Guanidinobutyrate	0.009408	0.00255376	0.00140733	0.000373881	0.0362307
Upper colon	GF > SPF	Glucosamine	0.0339283	0.00905612	0.00608867	0.0014653	0.0386058
Upper colon	GF > SPF	Hydroxyproline	0.170326	0.0449243	0.0375073	0.00893898	0.0441337
Upper colon	GF > SPF	N6,N6,N6-Trimethyllysine	0.0168463	0.00537116	0.002089	0.000413576	0.0519358
Upper colon	GF > SPF	Creatinine	0.083819	0.0228865	0.0213273	0.00547439	0.0566484
Upper colon	GF > SPF	Thr	1.28824	0.399318	0.281867	0.0764401	0.0685573
Upper colon	GF > SPF	Mannitol	0.449758	0.184151	0.00504967	0.00176073	0.0731741
Upper colon	GF > SPF	Pro	1.2345	0.363179	0.374432	0.101081	0.08465
Upper colon	GF < SPF	Putrescine(1,4-Butanediamine)	0.00634033	0.00268273	0.0187247	0.00490417	0.0910582
Upper colon	GF < SPF	Citrulline	0.0342263	0.0119496	0.220725	0.0271888	0.00328341
Upper colon	GF < SPF	N-Acetylglucosamine	0.0256537	0.0111798	0.156811	0.0280743	0.0122502
Upper colon	GF < SPF	Disulfiram	0.177195	0.07248	0.801579	0.125067	0.0124528
Upper colon	GF < SPF	Urocanate	0.00235667	0.000613398	0.0223173	0.00461893	0.0128064
Upper colon	GF < SPF	CMP	0.004258	0.00204019	0.027896	0.00536825	0.0146592
Upper colon	GF < SPF	UMP	0.0101873	0.00541895	0.0411647	0.0054581	0.0157672
Upper colon	GF < SPF	Adenine	0.00243267	0.0013645	0.0100813	0.00166892	0.0238408
Upper colon	GF < SPF	dTMP	0.00260367	0.000644672	0.0262447	0.00717057	0.0303975
Upper colon	GF < SPF	Succinate	0.00614133	0.00198735	0.0329213	0.00613535	0.0142311
Upper colon	GF < SPF	2AB	0.003982	0.0017728	0.014377	0.00362532	0.0616028
Upper colon	GF < SPF	Ru5P	0.00654667	0.00492726	0.0305473	0.00898757	0.0792404
Upper colon	SPF only	2-Hydroxy-4-methylpentanoate	0	0	0.005939	0.00234368	-
Upper colon	SPF only	2-Oxoadipate	0	0	0.00476433	0.000356952	-
Upper colon	SPF only	2-Oxoisopentanoate	0	0	0.00271767	0.00198257	-
Upper colon	SPF only	3-(4-Hydroxyphenyl)propionate	0	0	0.0655	0.0157229	-
Upper colon	SPF only	3-Methylbutanoate	0	0	0.145121	0.0726501	-
Upper colon	SPF only	3PG	0	0	0.00213033	0.000650142	-
Upper colon	SPF only	3-Phenylpropionate	0	0	0.0649763	0.0201195	-
Upper colon	SPF only	4-Methylbenzoate	0	0	0.172794	0.0444866	-
Upper colon	SPF only	4-Oxopentanoate	0	0	0.00476733	0.00242955	-
Upper colon	SPF only	5-Aminovalerate	0	0	0.07492	0.00471691	-
Upper colon	SPF only	5'-Deoxyadenosine	0	0	0.003283	0.000541747	-
Upper colon	SPF only	6-Hydroxyhexanoate	0	0	0.0130613	0.0117094	-
Upper colon	SPF only	Adipate	0	0	0.00351633	0.00192004	-
Upper colon	SPF only	Arabinose	0	0	0.225196	0.0610017	-
Upper colon	SPF only	Butanoate	0	0	1.22795	0.2124	-
Upper colon	SPF only	Cadaverine	0	0	0.00244867	0.000980253	-
Upper colon	SPF only	CDP	0	0	0.000250667	2.11529e-05	-
Upper colon	SPF only	Cyclohexanecarboxylate	0	0	0.000381333	0.000276151	-
Upper colon	SPF only	Cytosine	0	0	0.00648833	0.00136436	-
Upper colon	SPF only	DHAP	0	0	0.005245	0.00174422	-
Upper colon	SPF only	Digalacturonate	0	0	0.007957	0.00248245	-
Upper colon	SPF only	Galactose	0	0	0.0976187	0.0324594	-
Upper colon	SPF only	Glutarate	0	0	0.00976433	0.0020225	-
Upper colon	SPF only	GMP	0	0	0.00757133	0.00376233	-
Upper colon	SPF only	Indole-3-ethanol	0	0	0.00250467	0.00129618	-
Upper colon	SPF only	Isopropanolamine	0	0	0.00235467	0.000559965	-
Upper colon	SPF only	Methanesulfonate	0	0	0.011342	0.00630433	-
Upper colon	SPF only	N-Acetylglutamate	0	0	0.0174517	0.00878226	-
Upper colon	SPF only	Nicotinate	0	0	0.268778	0.0675918	-
Upper colon	SPF only	N-Methylalanine	0	0	0.00214267	0.000581799	-
Upper colon	SPF only	o-Coumarate	0	0	0.00199833	0.000241283	-
Upper colon	SPF only	p-Aminobenzoate	0	0	0.000450333	0.000266372	-
Upper colon	SPF only	p-hydroxybenzoate	0	0	0.00951933	0.0050812	-
Upper colon	SPF only	p-Hydroxyphenylacetate	0	0	0.081838	0.0495772	-
Upper colon	SPF only	Piperidine	0	0	0.000904667	0.000225224	-
Upper colon	SPF only	Propionate	0	0	0.957897	0.162523	-
Upper colon	SPF only	Pyridoxine	0	0	0.000871333	0.000235345	-
Upper colon	SPF only	Tryptamine	0	0	0.000638667	0.000423954	-
Upper colon	SPF only	UDP-glucose	0	0	0.000635333	0.000340431	-
Upper colon	SPF only	Xylose	0	0	0.35617	0.111545	-
Upper colon	GF only	cis-Aconitate	0.000672333	0.000350283	0	0	-
Upper colon	GF only	Citrate	0.068453	0.0530981	0	0	-
Upper colon	GF only	Cyclohexylamine	0.000922667	0.000483636	0	0	-
Upper colon	GF only	Cysteine sulfinate	0.00221033	0.00156184	0	0	-
Upper colon	GF only	Fumarate	0.0531363	0.0292881	0	0	-
Upper colon	GF only	Gluconate	0.620672	0.169982	0	0	-
Upper colon	GF only	Mannosamine	0.005377	0.000550386	0	0	-
Upper colon	GF only	Octopine	0.0238133	0.00850322	0	0	-
Upper colon	GF only	Ophthalmate	0.0161817	0.00442204	0	0	-
Upper colon	GF only	SAH	0.000600333	0.000269847	0	0	-
Upper colon	GF only	SAM+	0.00542933	0.00257096	0	0	-
Upper colon	GF only	Shikimate	0.0109487	0.00762086	0	0	-
Upper colon	GF only	Stachyose	2.0274	0.609923	0	0	-
Upper colon	GF only	Tyrosine methyl ester	0.020769	0.019216	0	0	-
Lower colon	GF > SPF	Mannitol	0.349112	0.0670021	0.002526	0.000212062	0.0066394
Lower colon	GF > SPF	Sorbitol	1.61881	0.515353	0.005246	0.00077399	0.0351516
Lower colon	GF > SPF	Hydroxyproline	0.321277	0.092581	0.0249137	0.00488788	0.0330057
Lower colon	GF > SPF	Thr	1.55493	0.512326	0.149631	0.05015	0.0524471
Lower colon	GF > SPF	Gln	1.32839	0.430076	0.161396	0.0442565	0.0541395
Lower colon	GF > SPF	Pro	1.81651	0.599483	0.209243	0.0560945	0.0558394
Lower colon	GF > SPF	Inosine	0.19596	0.0629633	0.0297717	0.00780374	0.058836
Lower colon	GF > SPF	Creatinine	0.119784	0.037876	0.0210667	0.00101208	0.0597087
Lower colon	GF > SPF	Allantoin	0.124906	0.0258342	0.0525603	0.0122409	0.0646172
Lower colon	GF > SPF	Sucrose	0.0757773	0.0184596	0.00452533	0.00205438	0.0185189
Lower colon	GF > SPF	Guanidinoacetate	0.0183617	0.00630486	0.00327133	0.000637273	0.0758829
Lower colon	GF > SPF	Glucosamine	0.0506807	0.019254	0.00491933	0.000710534	0.0763936
Lower colon	GF > SPF	Xylitol	0.024243	0.0088526	0.00267133	0.00103523	0.0727383
Lower colon	GF > SPF	Nicotinamide	0.128174	0.0559858	0.002896	0.00141064	0.0889212
Lower colon	GF > SPF	Gly	2.18646	0.774376	0.470636	0.110463	0.0933215
Lower colon	GF > SPF	Guanosine	0.0259497	0.00694055	0.0100147	0.00216387	0.0934965
Lower colon	GF > SPF	SAM+	0.00517	0.00195473	0.000887	0.0001885	0.0945984
Lower colon	GF < SPF	Disulfiram	0.34154	0.0831708	0.865729	0.220195	0.0899098
Lower colon	GF < SPF	Dodecanedioate	0.001156	7.8e-05	0.00359167	0.000461736	0.00651011
Lower colon	GF < SPF	Succinate	0.00388533	0.00125184	0.0412127	0.00754944	0.00817314
Lower colon	GF < SPF	Urocanate	0.00222733	0.000429644	0.012016	0.00339686	0.0459849
Lower colon	GF < SPF	N-Acetylglucosamine	0.031329	0.0140526	0.103942	0.026811	0.0744534
Lower colon	SPF only	2,5-Dihydroxybenzoate	0	0	0.005543	0.0033442	-
Lower colon	SPF only	2-Hydroxy-4-methylpentanoate	0	0	0.0110543	0.00572404	-
Lower colon	SPF only	2-Hydroxybutyrate	0	0	0.00868767	0.0045941	-
Lower colon	SPF only	2-Isopropylmalate	0	0	0.001393	0.000487611	-
Lower colon	SPF only	2-Oxoadipate	0	0	0.00438467	0.000845473	-
Lower colon	SPF only	2-Oxoisopentanoate	0	0	0.00151867	9.18592e-05	-
Lower colon	SPF only	3-(4-Hydroxyphenyl)propionate	0	0	0.156175	0.0765388	-
Lower colon	SPF only	3'-AMP	0	0	0.001801	0.0010321	-
Lower colon	SPF only	3PG	0	0	0.001263	0.000373888	-
Lower colon	SPF only	3-Phenylpropionate	0	0	0.030874	0.0072567	-
Lower colon	SPF only	3-Ureidopropionate	0	0	0.011264	0.00859691	-
Lower colon	SPF only	4-Acetylbutyrate	0	0	0.002371	0.00119443	-
Lower colon	SPF only	4-Methylbenzoate	0	0	0.096013	0.0255316	-
Lower colon	SPF only	4-Oxopentanoate	0	0	0.00676333	0.000698194	-
Lower colon	SPF only	5-Aminovalerate	0	0	0.200721	0.0790368	-
Lower colon	SPF only	5'-Deoxyadenosine	0	0	0.001547	0.000890002	-
Lower colon	SPF only	6-Aminohexanoate	0	0	0.00186433	0.000981015	-
Lower colon	SPF only	ADP	0	0	0.000162	0.000140575	-
Lower colon	SPF only	Arabinose	0	0	0.244884	0.0875634	-
Lower colon	SPF only	Butanoate	0	0	0.713326	0.398723	-
Lower colon	SPF only	Cadaverine	0	0	0.00362833	0.00200134	-
Lower colon	SPF only	Cholate	0	0	0.141741	0.0719764	-
Lower colon	SPF only	Cytosine	0	0	0.00466433	0.000347176	-
Lower colon	SPF only	Galactose	0	0	0.036629	0.025447	-
Lower colon	SPF only	Glutarate	0	0	0.00920667	0.00238844	-
Lower colon	SPF only	Glycerate	0	0	0.132611	0.0388266	-
Lower colon	SPF only	Indole-3-ethanol	0	0	0.00459133	0.00123313	-
Lower colon	SPF only	Isopropanolamine	0	0	0.00336	0.00122294	-
Lower colon	SPF only	N,N-Dimethylglycine	0	0	0.003858	0.000597154	-
Lower colon	SPF only	Nicotinate	0	0	0.186458	0.0302242	-
Lower colon	SPF only	N-Methylalanine	0	0	0.002418	0.00116804	-
Lower colon	SPF only	O-Phosphoserine	0	0	0.00140533	0.000882231	-
Lower colon	SPF only	Pantothenate	0	0	0.0110943	0.00742918	-
Lower colon	SPF only	Pentanoate	0	0	0.0456287	0.0293097	-
Lower colon	SPF only	p-Hydroxyphenylacetate	0	0	0.0657457	0.0366273	-
Lower colon	SPF only	Pimelate	0	0	0.00418467	0.00110398	-
Lower colon	SPF only	Piperidine	0	0	0.000699667	0.000173889	-
Lower colon	SPF only	Propionate	0	0	0.537416	0.304262	-
Lower colon	SPF only	Pyridoxine	0	0	0.000844667	0.000141281	-
Lower colon	SPF only	Terephthalate	0	0	0.000501667	5.43824e-05	-
Lower colon	SPF only	trans-4-Hydroxy-3-methoxycinnamate	0	0	0.0319903	0.0245017	-
Lower colon	SPF only	Trehalose 6-phosphate	0	0	0.000233667	0.000117093	-
Lower colon	SPF only	Tryptamine	0	0	0.000494667	4.33948e-05	-
Lower colon	SPF only	UDP-glucose	0	0	0.000599	0.000324537	-
Lower colon	SPF only	UMP	0	0	0.00612767	0.00320132	-
Lower colon	SPF only	Xylose	0	0	0.425671	0.175217	-
Lower colon	GF only	Carnosine	0.000569667	0.000104866	0	0	-
Lower colon	GF only	Chelidonate	0.00781067	0.00470085	0	0	-
Lower colon	GF only	cis-Aconitate	0.000967	0.000491043	0	0	-
Lower colon	GF only	Cyclohexylamine	0.00132967	0.000522931	0	0	-
Lower colon	GF only	Fumarate	0.0410223	0.0299832	0	0	-
Lower colon	GF only	Gluconate	0.871346	0.283051	0	0	-
Lower colon	GF only	Homocarnosine	0.00219533	0.00142613	0	0	-
Lower colon	GF only	Mannosamine	0.009349	0.00502966	0	0	-
Lower colon	GF only	Octopine	0.0337623	0.0151788	0	0	-
Lower colon	GF only	Ophthalmate	0.0228793	0.00759713	0	0	-
Lower colon	GF only	Raffinose	5.98443	0.0189971	0	0	-
Lower colon	GF only	Shikimate	0.0166593	0.0102713	0	0	-
Lower colon	GF only	Stachyose	2.15384	0.38288	0	0	-
