# Supplementary material for: A Metabolomic-Based Evaluation of the Role of Commensal Microbiota throughout the Gastrointestinal Tract in Mice
Source: Microorganisms. 2018 Sep 29;6(4):101. doi: 10.3390/microorganisms6040101 (PMC6313407; doi:10.3390/microorganisms6040101)
Supplement: Supplementary file 1 [file microorganisms-06-00101-s001.zip › Supplementary Table 2.xlsx]

## Sheet: Sheet1
Supplementary Table 2: The characteristic gastrointestinal luminal metabolites on each part of intestinal tract
This table shows the characteristic luminal metabolites detected by S-plot.
Gastrointestinal tract	GF			SPF
	Metabolite	x	y	Metabolite	x	y
Stomach				Maltose	0.42	0.56
				Lactate	0.35	0.89
				Inositol	0.34	0.66
				Taurine	0.33	0.93
Upper small intestine				Taurine	0.32	0.98
Lower small intestine
Cecum				Butanoate	0.39	0.97
					0.29	0.98
Upper colon	Raffinose	-0.37	-0.88	Lactate	0.36	0.7
Lower colon	Raffinose	-0.4	-1
